# Supplementary material for: Correlation between the VExUS score and right atrial pressure: a pilot prospective observational study
Source: Crit Care. 2023 May 26;27:205. doi: 10.1186/s13054-023-04471-0 (PMC10223840; doi:10.1186/s13054-023-04471-0)
Supplement: Supplementary file 2 — Additional file 2. Glossary of definitions for data extracted from electronic medical record. [file 13054_2023_4471_MOESM2_ESM.xls]

## Sheet: EMVenousExcessUltrasoundValida_
number	Variable / Field Name	Form Name	Section Header	Field Type	Field Label	Definition and means of extraction
1	record_id	vexus_validation		text	Record ID
2	mrn	vexus_validation		text	Patient MRN	Extracted from Electronic Medical Record
3	procdate	vexus_validation		text	Procedure date	Extracted from Electronic Medical Record
4	vitals_rr	vexus_validation		text	Respiratory Rate at time of VExUS Exam	Vital signs were extracted from the pre-procedure note, filed prior to VExUS examination
5	vitals_spo2	vexus_validation		text	Peripheral O2 Saturation at time of VExUS Exam
6	vitals_hr	vexus_validation		text	Heart Rate at time of VExUS Exam
7	vitals_bp	vexus_validation		text	Blood Pressure at time of VExUS Exam
8	vitals_temp	vexus_validation		text	Temperature at time of VExUS Exam
9	rhc_ind_uncat	vexus_validation		notes	RHC indication	RHC indication was based on the pre-procedure note. RHC indications were then sorted into broader categories in collaboration with an interventional cardiologist familiar with RHC indications.
10	rap	vexus_validation		text	Mean right atrial pressure used in calculations	Right atrial pressure was extracted from the RHC post-procedure report
11	ivc	vexus_validation		text	What was the patient's largest IVC diameter?	Maximum IVC diameter was measured during VExUS examination
12	hepvein	vexus_validation		radio	What was the status of the hepatic vein?	Assessed during VExUS examination according to Beaubien-Souligny et al.
13	portvein	vexus_validation		radio	What was the status of the portal vein?	Assessed during VExUS examination according to Beaubien-Souligny et al.
14	renalvasc	vexus_validation		radio	What was the status of the renal vasculature?	Assessed during VExUS examination according to Beaubien-Souligny et al.
15	vexus	vexus_validation		text	VExUS Score	Assessed during VExUS examination according to Beaubien-Souligny et al.
16	age	vexus_validation		text	Age at time of admission	Extracted from Electronic Medical Record
17	sex	vexus_validation		radio	Sex as documented in chart	Extracted from Electronic Medical Record
18	bmi	vexus_validation		text	Body Mass Index	Extracted from Electronic Medical Record
19	wt	vexus_validation		text	admission weight (kg)	Extracted from Electronic Medical Record
20	tr	vexus_validation		yesno	Does the patient have known tricuspid regurgitation? Check most recent echocardiogram. If patient does not have an echocardiogram in the past, enter "NA" for questions pertaining to echocardiographic findings.	Extracted from Electronic Medical Record based on most recent echocardiogram
21	ts	vexus_validation		yesno	Does the patient have Tricuspid valve stenosis?	Extracted from Electronic Medical Record based on most recent echocardiogram
22	pulmvalvepath	vexus_validation		yesno	Does the patient have pulmonic valve pathology?	Extracted from Electronic Medical Record based on most recent echocardiogram
23	mr	vexus_validation		yesno	Does the patient have mitral valve regurgitation?	Extracted from Electronic Medical Record based on most recent echocardiogram
24	ms	vexus_validation		yesno	Does the patient have mitral valve stenosis?	Extracted from Electronic Medical Record based on most recent echocardiogram
25	ar	vexus_validation		yesno	Does the patient have aortic valve regurgitation?	Extracted from Electronic Medical Record based on most recent echocardiogram
26	as	vexus_validation		yesno	Does the patient have aortic valve stenosis?	Extracted from Electronic Medical Record based on most recent echocardiogram
27	ee	vexus_validation		text	What is the patient's average E:E' ratio?	Extracted from Electronic Medical Record based on most recent echocardiogram
28	hfref	vexus_validation		yesno	Does the patient have a known history of Heart failure with reduced ejection fraction?	Extracted from Electronic Medical Record. Reduced ejection fraction defined as a documented left ventricular ejection ≤ 40%.
29	hxmi	vexus_validation		yesno	Does the patient have a history of myocardial infarction?	Extracted from Electronic Medical Record using EPIC search function
30	copd	vexus_validation		yesno	Does the patient have a history of COPD?	Extracted from Electronic Medical Record using EPIC search function
31	charlson	vexus_validation		text	What is the patient's charlson comorbidity index? https://www.mdcalc.com/calc/3917/charlson-comorbidity-index-cci	Extracted from Electronic Medical Record using EPIC search function
32	ph	vexus_validation		yesno	Does the patient have known pulmonary hypertension?	Extracted from Electronic Medical Record using EPIC search function
33	cirrhosis	vexus_validation		yesno	Does the patient have known cirrhosis, based on diagnostic imaging studies?	Extracted from Electronic Medical Record using EPIC search function
34	outpatient	vexus_validation		yesno	Was this a scheduled "outpatient" Right hearth catheterization?	Extracted from Electronic Medical Record
35	hosp_uncat	vexus_validation		notes	Reason for hospitalization among hospitalized patients	Reason for hospitalization based on review of the admission H&P.
